# Supplementary material for: Determination of the Protein-Protein Interactions within Acyl Carrier Protein (MmcB)-Dependent Modifications in the Biosynthesis of Mitomycin
Source: Molecules. 2021 Nov 10;26(22):6791. doi: 10.3390/molecules26226791 (PMC8621148; doi:10.3390/molecules26226791)
Supplement: Supplementary file 1 [file molecules-26-06791-s001.zip]

Archive with 1 entries (1 files):
- molecules-1380848-supplementary.pdf
